# Supplementary material for: Rational Design and Testing of Antibacterial Aloe Vera Hemostatic Hydrogel
Source: Gels. 2024 Jun 19;10(6):409. doi: 10.3390/gels10060409 (PMC11202428; doi:10.3390/gels10060409)
Supplement: Supplementary file 1 [file gels-10-00409-s001.zip]

Archive with 1 entries (1 files):
- gels-3029128-supplementary.mp4
